# Supplementary material for: The phylogenetic and evolutionary analyses of detoxification gene families in Aphidinae species
Source: PLoS One. 2022 Feb 10;17(2):e0263462. doi: 10.1371/journal.pone.0263462 (PMC8830634; doi:10.1371/journal.pone.0263462)
Supplement: S1 Table — (XLSX) [file pone.0263462.s007.xlsx]

## Sheet: Sheet1
Species	ABC	UGT	CYP450	CCE	GST
Acyrthosiphon pisum	66	58	63	13	8
Acyrthosiphon kondoi	48	44	60	8	11
Sitobion avenae	56	48	52	8	4
Myzus persicae	48	59	51	8	3
Diuraphis noxia	45	42	41	9	2
Aphis gossypii	50	53	46	6	2
Aphis glycines	58	46	48	12	2
Rhopalosiphum padi	63	54	51	9	2
Schizaphis graminum	47	41	43	8	3
Daktulosphaira vitifoliae	37	35	74	8	2
Bemisia tabaci	40	75	118	13	12
Nilaparvata lugens	45	18	50	14	3
Spodoptera litura	65	52	111	83	5
Danaus plexippus	49	35	66	37	4
Plutella xylostella	68	25	70	42	8
Tribolium castaneum	63	27	125	30	18
Leptinotarsa decemlineata	118	50	118	78	10
